# Supplementary material for: From Aid to Impact: The Cost-Effectiveness of Global Health Aid in Sub-Saharan Africa and the Evolving Role of Microinsurance
Source: Healthcare (Basel). 2025 Jul 16;13(14):1716. doi: 10.3390/healthcare13141716 (PMC12294523; doi:10.3390/healthcare13141716)
Supplement: Supplementary file 1 [file healthcare-13-01716-s001.zip]

Archive with 1 entries (1 files):
- healthcare-3728770-supplementary.pdf
